# Supplementary material for: Physiological TLR4 regulation in human fetal membranes as an explicative mechanism of a pathological preterm case
Source: eLife. 2022 Feb 4;11:e71521. doi: 10.7554/eLife.71521 (PMC8816379; doi:10.7554/eLife.71521)
Supplement: Figure 3—source data 3. [file elife-71521-fig3-data3.zip]

Archive with 1 entries (1 files):
- Figure3B_source data1_negative control.lsm
